# Supplementary material for: Examining students’ level of understanding toward COVID-19 and its associated factors in Ethiopia: a systematic review and meta-analysis
Source: Front Public Health. 2024 Apr 24;12:1369738. doi: 10.3389/fpubh.2024.1369738 (PMC11076840; doi:10.3389/fpubh.2024.1369738)
Supplement: Supplementary file 1 [file Data_Sheet_1.CSV]

Authors	Region code	Regions	Study area code	Study area	Study year	Year of Publication	Study type	Study design	population	sample size	Response rate	Prevalence of knolege	pre of attitude	pre of practice	logprevalence	seprevalence	selogprevalence
Aklil.M and Temesgan.W	1	Amhara	2	College	2021	2022	institutional-based	crosssectional	Students	634	98.7	46.8	50		3.845883203	14.40416606	10.13630688
Aynalem. Y et al.	1	Amhara	1	Universiry	2020	2021	institutional-based	crosssectional	Students	634	86.1	73.8	100		4.301358732	12.69369922	9.610063833
Feleke.A et al	1	Amhara	3	secondary schools	2021	2022	institutional-based	crosssectional	Students	422	98.8	74.8	60.2		4.314817885	12.53315603	9.557874601
Getawa.S et al.	1	Amhara	3	secondary schools	2021	2022	institutional-based	crosssectional	Students	422	93.6	86.3	86.3	60.3	4.457829598	9.926018	8.631704962
Yesuf. M and Abdu. M	2	SNNP	3	secondary schools	2021	2022	institutional-based	crosssectional	Students	422	96.2	81.8	70.9	47	4.404277244	11.13837211	9.081913702
Berihun. G et al.	1	Amhara	1	Universiry	2020	2021	institutional-based	crosssectional	Students	422	96.4	75.9	62.4	56.8	4.329416684	12.34635574	9.496504066
Handebo.S et al.	1	Amhara	3	secondary schools	2020	2021	institutional-based	crosssectional	Students	403	91.8	23.5			3.157000421	12.23979166	9.461177986
Larebo. M and Abame.E	2	SNNP	1	Universiry	2021	2021	institutional-based	crosssectional	Students	800	95.5	29.2	88.1	89.5	3.374168709	13.12554761	9.747968852
Angelo. T et al.	2	SNNP	1	Universiry	2020	2021	institutional-based	crosssectional	Students	422	95.3	47	54	42.8	3.850147602	14.40775254	10.13735633
Tadesse. W et al.	1	Amhara	2	College	2020	2020	institutional-based	crosssectional	Students	422	96.6	69.6	56.6	65	4.242764567	13.27855414	9.795983079
