# Supplementary material for: Examining students’ level of understanding toward COVID-19 and its associated factors in Ethiopia: a systematic review and meta-analysis
Source: Front Public Health. 2024 Apr 24;12:1369738. doi: 10.3389/fpubh.2024.1369738 (PMC11076840; doi:10.3389/fpubh.2024.1369738)
Supplement: Supplementary file 2 [file Data_Sheet_2.xlsx]

## Sheet: Factors for COVID-19 knowldege
authors	associatedfactors	LCI	UCI	OR
Aklil.M and Temesgan.W	Social media	1.09	1.89	1.36
Aklil.M and Temesgan.W	News media	1.28	5.94	2.76
Aynalem. Y et al.	Age	1.2	4.6	1.6
Aynalem. Y et al.	Resident	2.6	15.8	4.3
Aynalem. Y et al.	News media	1.2	9.2	1.8
Aynalem. Y et al.	Social media	1.9	13.7	3.4
Feleke.A et al.	Resident	1.99	5.45	3.3
Getawa.S et al.	Resident	1.76	17.6	5.6
Getawa.S et al.	Father’s educational status	1.02	4.8	2.2
Getawa.S et al.	Waching television	1.5	9.3	3.7
Berihun. G et al.	Health Science	2.2	8.9	4.4
Berihun. G et al.	Age	1.5	23	5.8
Berihun. G et al.	Waching television	1.7	10	4.2
Handebo.S et al.	Marital status	1.25	4.9	2.47
Handebo.S et al.	Father’s educational status	1.07	6.12	2.56
Handebo.S et al.	Waching television	2.73	16.36	6.68
Handebo.S et al.	News media	1.04	8.11	2.95
Handebo.S et al.	Social media	1.51	11.4	4.15
Angelo.A et al.	Health Science	1.869	4.763	2.983
Larebo. Y and Abame.D	Resident	0.129	0.75	0.311
Larebo. Y and Abame.D	Health Science	3.497	10.647	6.102
Tadesse. A et al.	Age	1.07	2.69	1.78
Tadesse. A et al.	Marital status	1.09	5.55	2.3
